# Supplementary material for: Concordance of breast cancer biomarker testing in core needle biopsy and surgical specimens: A single institution experience
Source: Cancer Med. 2022 Jun 22;11(24):4954–65. doi: 10.1002/cam4.4843 (PMC9761085; doi:10.1002/cam4.4843)
Supplement: Supplementary file 1 — Table S1 Table S2: Table S3: Table S4: Table S5: [file CAM4-11-4954-s001.zip]

Archive with 2 entries (2 files):
- CAM4_4843_Table 1 supplemental JAS clean.docx
- cam44843-sup-0001-TablesS1.docx
